# Supplementary material for: Novel Proteome Targets Marking Insulin Resistance in Metabolic Syndrome
Source: Nutrients. 2024 Jun 10;16(12):1822. doi: 10.3390/nu16121822 (PMC11206392; doi:10.3390/nu16121822)
Supplement: Supplementary file 1 [file nutrients-16-01822-s001.zip]

Archive with 3 entries (3 files):
- Supplemental Methods.docx
- Supplementary Tables.xlsx
- Supplemental Figures.pdf
