# Supplementary material for: Novel Proteome Targets Marking Insulin Resistance in Metabolic Syndrome
Source: Nutrients. 2024 Jun 10;16(12):1822. doi: 10.3390/nu16121822 (PMC11206392; doi:10.3390/nu16121822)
Supplement: Supplementary file 1 [file nutrients-16-01822-s001.zip › Supplementary Tables.xlsx]

## Sheet: Content
Table S1: Extended baseline characteristics discover (MPS) cohort
Table S2: Summary statistics linear regression of individual proteins to Rd in the MPS cohort (total group n = 97)
Table S3: Summary statistics linear regression of individual proteins to Rd in the MPS cohort (Insulin resistant group n = 70)
Table S4: Summary statistics linear regression of individual proteins to Rd in the MPS cohort (Insulin sensitive group n = 27)
Table S5: Summary statistics linear regression of individual proteins to Rd corrected for Age and BMI in the MPS cohort (total group n = 97)
Table S6: Summary statistics linear regression of individual proteins to HOMA-IR the MPS cohort (total group n = 97)
Table S7: Summary statistics linear regression of individual proteins to fasting glucose the 300OB cohort (total group n = 282)
Table S8: Summary statistics linear regression of individual proteins to fasting glucose the 300OB cohort (MetSyn group n = 156)
Table S9: Summary statistics linear regression of individual proteins to fasting glucose the 300OB cohort (non-Metsyn group n = 126)
Table S10: Summary statistics linear regression of individual proteins to HOMA-IR the 300OB cohort (total group n = 282)
Table S11: Summary statistics linear regression of individual proteins to fasting glucose corrected for Age, BMI and DM status in the 300OB cohort (metsyn group n = 156)
Table S12: Summary statistics linear regression of individual proteins to fasting glucose corrected for Age, BMI and DM status in the 300OB cohort (no-metsyn group n = 126)
Table S13: Summary statistics linear regression of individual proteins to liver fat volume in the 300OB cohort (metsyn group n = 156)
Table S14: Summary statistics linear regression of individual proteins to liver fat volume in the 300OB cohort (no-metsyn group n = 126)
Table S15: Summary statistics linear regression of individual proteins to liver fat volume in the 300OB cohort (total group n = 282)
Table S16: Summary statistics linear regression of individual proteins to VAT volume in the 300OB cohort (total group n = 282)
Table S17: Summary statistics linear regression of individual proteins to VAT volume in the 300OB cohort (metsyn group n = 156)
Table S18: Summary statistics linear regression of individual proteins to VAT volume in the 300OB cohort (no-metsyn group n = 126)
Table S19: Summary statistics linear regression of individual proteins to dSAT volume in the 300OB cohort (total group n = 282)
Table S20: Summary statistics linear regression of individual proteins to sSAT volume in the 300OB cohort (total group n = 282)
Table S21: Summary statistics linear regression of individual proteins to SAT volume in the 300OB cohort (total group n = 282)

## Sheet: Table S1
	Overall	insulin sensitive (based on Rd)	insulin resistant (based on Rd)	p	test
n	97	27	70
Age (years) (mean (SD))	55.97 (8.01)	55.37 (7.06)	56.20 (8.39)	0.650
BMI (kg/m2) (median [IQR])	33.42 [31.00, 35.70]	33.00 [30.55, 34.26]	33.89 [31.26, 36.00]	0.174	nonnorm
Weight (kg) (median [IQR])	110.10 [100.00, 122.00]	102.60 [97.30, 111.35]	114.65 [104.20, 123.10]	0.014	nonnorm
Systolic BP mmHg (mean (SD))	144.08 (18.44)	141.48 (17.24)	145.09 (18.91)	0.391
Diastolic BP (mean (SD))	89.79 (11.35)	86.78 (11.24)	90.96 (11.25)	0.104
Fasting Glucose mmol/; (mean (SD))	5.81 (0.65)	5.68 (0.57)	5.86 (0.68)	0.225
Insulin pmol/l (median [IQR])	108.00 [70.00, 138.00]	69.00 [54.50, 93.00]	119.00 [88.50, 143.25]	<0.001	nonnorm
Hba1c mmol/mol(median [IQR])	39.00 [36.00, 42.00]	38.50 [35.00, 41.75]	39.00 [36.00, 42.00]	0.615	nonnorm
HOMA-IR (median [IQR])	3.65 [2.49, 5.10]	2.70 [1.94, 3.25]	4.12 [3.12, 5.20]	<0.001	nonnorm
LDL mmol/l(median [IQR])	3.50 [2.84, 4.26]	3.10 [2.61, 4.16]	3.50 [2.90, 4.29]	0.195	nonnorm
HDL mmol/l(mean (SD))	1.12 (0.26)	1.19 (0.33)	1.09 (0.22)	0.087
Triglycerides mmol/l (median [IQR])	1.44 [1.17, 1.80]	1.40 [1.13, 1.80]	1.48 [1.18, 1.80]	0.525	nonnorm
Rd (μmol kg-1 min-1) (median [IQR])	31.10 [24.39, 39.33]	49.50 [44.70, 55.48]	27.35 [21.18, 32.77]	<0.001	nonnorm
Leukocytes x10^9/L (median [IQR])	5.90 [5.05, 6.45]	6.05 [5.00, 7.12]	5.90 [5.10, 6.30]	0.751	nonnorm
CRP (mg/l) (median [IQR])	1.90 [1.10, 4.32]	1.65 [1.02, 3.78]	1.95 [1.15, 4.62]	0.785	nonnorm
GGT (U/l) (median [IQR])	30.00 [25.50, 42.00]	27.00 [24.00, 32.00]	32.00 [26.25, 45.50]	0.063	nonnorm
ALAT (U/l) (median [IQR])	32.00 [25.00, 39.00]	29.00 [22.00, 35.50]	33.00 [26.25, 40.75]	0.054	nonnorm
ASAT (U/l) (median [IQR])	25.00 [21.00, 28.75]	23.00 [22.00, 27.00]	25.00 [21.00, 29.00]	0.579	nonnorm

## Sheet: Table S2
Table S2: Linear regression of individual proteins in the MPS cohort (total group n = 97)
biomarker	estimate	std,error	statistic	p,value	conf,low	conf,high
ADM	-11.6911	2.67124	-4.37668	3.09316e-05	-16.9942	-6.38807
PGF	-12.1728	4.31487	-2.82113	0.00582688	-20.7389	-3.60671
SRC	1.0288	1.91327	0.537715	0.592031	-2.76953	4.82712
`IL-1ra`	-8.43232	1.75072	-4.8165	5.51498e-06	-11.9079	-4.95671
TNFRSF10A	-16.1739	4.1696	-3.87901	0.000193283	-24.4516	-7.89624
TNFRSF11A	-18.4012	3.36631	-5.46629	3.69531e-07	-25.0842	-11.7183
TIE2	-19.1858	5.166	-3.71386	0.000344384	-29.4416	-8.92999
IL1RL2	-10.1208	3.93343	-2.57302	0.0116294	-17.9296	-2.31193
GIF	-5.20515	1.88066	-2.76773	0.00678619	-8.93874	-1.47157
`FGF-21`	-4.2306	1.47718	-2.86396	0.00514907	-7.16318	-1.29802
IL18	-7.25815	2.35672	-3.07976	0.00270915	-11.9368	-2.57946
KIM1	-2.17429	2.53072	-0.859157	0.392417	-7.19841	2.84983
VSIG2	-7.83929	3.2124	-2.44032	0.0165283	-14.2167	-1.46186
IL16	-6.82648	2.23553	-3.05363	0.00293313	-11.2646	-2.38839
CEACAM8	-7.63258	2.39471	-3.18727	0.00194452	-12.3867	-2.87849
MMP7	-10.749	4.16734	-2.57933	0.0114329	-19.0222	-2.47572
`IgG Fc receptor II-b`	-3.4772	1.57561	-2.20689	0.0297304	-6.60518	-0.349222
ACE2	-8.31281	2.63092	-3.15966	0.00211894	-13.5358	-3.08977
hOSCAR	-23.7131	5.25446	-4.51295	1.83104e-05	-34.1445	-13.2817
CD4	-6.17201	4.61403	-1.33766	0.1842	-15.332	2.988
TFF3	2.53522	2.82099	0.898698	0.371086	-3.06515	8.13558
GRN	7.07277	3.72408	1.8992	0.0605724	-0.320463	14.466
TIMP4	5.39347	2.86805	1.88053	0.0630987	-0.300334	11.0873
CCL24	1.63602	1.64702	0.993325	0.323075	-1.63372	4.90577
`IGFBP-1`	5.16014	1.35175	3.81738	0.000240221	2.47658	7.8437
GP6	6.45638	2.51488	2.56727	0.0118109	1.46371	11.449
SCGB3A2	7.50591	2.32226	3.23215	0.00168935	2.89563	12.1162
`IGFBP-2`	9.20842	1.98081	4.64882	1.07585e-05	5.27602	13.1408
GT	3.19827	2.36763	1.35083	0.179959	-1.50208	7.89862
CCL3	-11.4837	3.02893	-3.79134	0.000263162	-17.4969	-5.47052
CCL3	-11.4837	3.02893	-3.79134	0.000263162	-17.4969	-5.47052

## Sheet: Table S3
Table S3: Linear regression of individual proteins in the MPS cohort (Insulin resistant group n = 70)
biomarker	estimate	std,error	statistic	p,value	conf,low	conf,high
ADM	-3.24615	2.17678	-1.49126	0.140518	-7.58986	1.09755
PGF	-2.83935	2.93103	-0.968721	0.336117	-8.68813	3.00943
SRC	-0.687129	1.26341	-0.543866	0.588312	-3.20823	1.83398
`IL-1ra`	-2.51508	1.21195	-2.07524	0.0417504	-4.93349	-0.0966729
TNFRSF10A	-5.4459	2.82748	-1.92606	0.0582783	-11.088	0.196247
TNFRSF11A	-6.77122	2.3433	-2.88962	0.0051713	-11.4472	-2.09525
TIE2	-7.77572	3.19608	-2.43289	0.0176142	-14.1534	-1.39804
IL1RL2	1.17141	2.73422	0.428428	0.669693	-4.28463	6.62746
GIF	-0.255502	1.2416	-0.205784	0.837574	-2.73307	2.22207
`FGF-21`	-2.2126	0.874344	-2.53058	0.0137071	-3.95732	-0.467869
IL18	-4.60407	1.82451	-2.52345	0.0139632	-8.24482	-0.963308
KIM1	-3.68142	1.45009	-2.53875	0.0134185	-6.57502	-0.787811
VSIG2	-0.0658131	2.0979	-0.031371	0.975066	-4.2521	4.12048
IL16	-1.809	1.39122	-1.3003	0.197889	-4.58513	0.967134
CEACAM8	-3.05106	1.47863	-2.06343	0.0428917	-6.00163	-0.10049
MMP7	-3.57083	2.36931	-1.50712	0.136412	-8.29872	1.15705
`IgG Fc receptor II-b`	-1.84092	0.984156	-1.87056	0.0657108	-3.80477	0.122935
ACE2	-4.56766	1.45418	-3.14104	0.00249241	-7.46944	-1.66587
hOSCAR	-10.5646	4.19166	-2.52039	0.0140746	-18.9289	-2.20028
CD4	-0.76788	3.18356	-0.241202	0.810125	-7.12057	5.58481
TFF3	1.07588	1.55401	0.692321	0.491094	-2.02511	4.17686
GRN	7.07277	3.72408	1.8992	0.0605724	-0.320463	14.466
TIMP4	-1.91113	1.97662	-0.966871	0.337035	-5.85542	2.03315
CCL24	-1.17426	1.00665	-1.16651	0.247485	-3.18301	0.834477
`IGFBP-1`	0.716889	0.960907	0.746054	0.458206	-1.20057	2.63435
GP6	-0.210927	1.61352	-0.130725	0.896379	-3.43065	3.0088
SCGB3A2	2.4711	1.42243	1.73724	0.0868727	-0.367315	5.30952
`IGFBP-2`	2.43915	1.39622	1.74697	0.0851581	-0.346964	5.22527
GT	2.34732	1.63488	1.43578	0.155651	-0.915031	5.60966
CCL3	-2.67245	2.22977	-1.19853	0.23487	-7.12188	1.77698

## Sheet: Table S4
Table S3: Linear regression of individual proteins in the MPS cohort (Insulin sensitive group n = 27)
biomarker	estimate	std,error	statistic	p,value	conf,low	conf,high
ADM	-8.95778	2.75691	-3.24921	0.00329293	-14.6357	-3.27982
PGF	-2.13212	6.15426	-0.346446	0.731907	-14.807	10.5428
SRC	4.62754	2.15502	2.14733	0.041654	0.189201	9.06589
`IL-1ra`	-7.15195	2.62319	-2.72643	0.0115294	-12.5545	-1.74939
TNFRSF10A	-1.31488	6.92237	-0.189946	0.850885	-15.5718	12.942
TNFRSF11A	-13.2377	5.5232	-2.39675	0.0243402	-24.613	-1.86249
TIE2	3.47792	10.238	0.339706	0.736916	-17.6077	24.5635
IL1RL2	6.39567	5.92414	1.07959	0.290629	-5.80532	18.5967
GIF	0.999606	3.11747	0.320646	0.751143	-5.42095	7.42016
`FGF-21`	-1.92971	2.4711	-0.780911	0.442187	-7.01904	3.15962
IL18	-1.42625	2.67073	-0.53403	0.598038	-6.92671	4.07422
KIM1	2.40111	3.78033	0.63516	0.531095	-5.38462	10.1869
VSIG2	0.586706	5.07018	0.115717	0.908801	-9.85552	11.0289
IL16	1.27129	4.27398	0.297448	0.768582	-7.53114	10.0737
CEACAM8	1.67703	4.34526	0.385944	0.702803	-7.27219	10.6262
MMP7	-7.41248	9.47363	-0.782432	0.441309	-26.9238	12.0988
`IgG Fc receptor II-b`	0.817413	2.31026	0.353819	0.726441	-3.94066	5.57548
ACE2	5.8257	6.1692	0.944319	0.354044	-6.88001	18.5314
hOSCAR	5.32288	7.63357	0.697299	0.49205	-10.3987	21.0445
CD4	4.11643	5.64012	0.729848	0.472267	-7.49962	15.7325
TFF3	-3.0428	6.08756	-0.499839	0.621559	-15.5804	9.49477
GRN	2.42986	6.58998	0.368721	0.71544	-11.1425	16.0022
TIMP4	7.02249	3.22925	2.17465	0.039325	0.371725	13.6732
CCL24	0.104385	2.45834	0.0424618	0.966468	-4.95865	5.16742
`IGFBP-1`	3.29879	1.94	1.7004	0.101464	-0.696724	7.2943
GP6	10.3503	3.11631	3.32134	0.00275585	3.93216	16.7685
SCGB3A2	7.16532	3.85065	1.86081	0.0745725	-0.765237	15.0959
`IGFBP-2`	6.76641	3.01064	2.2475	0.0336767	0.565878	12.9669
GT	-4.21743	2.73171	-1.54388	0.135183	-9.8435	1.40864
CCL3	-2.10662	4.40913	-0.477785	0.636954	-11.1874	6.97416

## Sheet: Table S5
Table S5: Summary statistics linear regression of individual proteins corrected for Age and BMI in the MPS cohort (total group n = 97)
biomarker_potential confounder[Age or BMI]	estimate	std,error	statistic	p,value	conf,low	conf,high
ADM	-9.17539	2.75612	-3.3291	0.0012499	-14.6485	-3.70229
BMI	-1.03944	0.337232	-3.08227	0.00270313	-1.70912	-0.369765
Age	-0.0951364	0.161563	-0.588851	0.557389	-0.415968	0.225695
PGF	-10.3018	4.11255	-2.50496	0.0139866	-18.4685	-2.13508
BMI	-1.29096	0.3314	-3.89547	0.000184537	-1.94906	-0.632864
Age	-0.16325	0.162304	-1.00582	0.31711	-0.485554	0.159055
SRC	0.565292	1.78368	0.316925	0.752011	-2.97673	4.10732
BMI	-1.3644	0.341382	-3.99669	0.000128544	-2.04232	-0.686481
Age	-0.233625	0.165092	-1.41512	0.160372	-0.561464	0.0942143
`IL-1ra`	-7.01056	1.80888	-3.87563	0.000197959	-10.6026	-3.41847
BMI	-0.912821	0.337641	-2.70353	0.00815751	-1.58331	-0.242333
Age	-0.276166	0.153662	-1.79723	0.0755449	-0.581309	0.0289764
TNFRSF10A	-14.5777	3.99094	-3.65271	0.00042892	-22.5029	-6.65252
BMI	-1.26406	0.320039	-3.94971	0.000152138	-1.8996	-0.628528
Age	-0.116221	0.157763	-0.73668	0.463171	-0.429507	0.197065
TNFRSF11A	-14.948	3.64539	-4.10051	8.81946e-05	-22.187	-7.70895
BMI	-0.824755	0.340795	-2.42009	0.0174601	-1.50151	-0.148004
Age	-0.0778353	0.156668	-0.496817	0.620491	-0.388947	0.233276
TIE2	-16.3152	4.91655	-3.31842	0.00129337	-26.0785	-6.55188
BMI	-1.20421	0.326161	-3.69208	0.000374963	-1.8519	-0.556519
Age	-0.216276	0.156275	-1.38394	0.169688	-0.526607	0.0940553
IL1RL2	-9.30748	3.66448	-2.53992	0.0127461	-16.5844	-2.03055
BMI	-1.31813	0.33021	-3.9918	0.000130826	-1.97386	-0.6624
Age	-0.243091	0.159777	-1.52144	0.131543	-0.560377	0.0741948
GIF	-6.0962	1.78444	-3.41631	0.0009429	-9.63975	-2.55265
BMI	-1.50281	0.323493	-4.64555	1.11393e-05	-2.1452	-0.860412
Age	-0.0996147	0.160544	-0.620483	0.536457	-0.418423	0.219193
`FGF-21`	-3.84695	1.37889	-2.78989	0.0063965	-6.58515	-1.10875
BMI	-1.31906	0.327893	-4.02285	0.000116967	-1.9702	-0.667934
Age	-0.20376	0.159026	-1.2813	0.203276	-0.519554	0.112035
IL18	-6.26052	2.24972	-2.78279	0.00652687	-10.728	-1.79301
BMI	-1.28382	0.328935	-3.90297	0.000179696	-1.93702	-0.630621
Age	-0.151639	0.161397	-0.939539	0.349888	-0.472142	0.168864
KIM1	-1.30229	2.40629	-0.5412	0.589664	-6.0807	3.47613
BMI	-1.36186	0.340729	-3.99689	0.000128451	-2.03848	-0.685237
Age	-0.21513	0.168323	-1.27808	0.204403	-0.549385	0.119126
VSIG2	-8.77609	3.17506	-2.76407	0.00688262	-15.0811	-2.47105
BMI	-1.43383	0.32835	-4.36678	3.26982e-05	-2.08587	-0.781793
Age	-0.0697062	0.169464	-0.411333	0.681775	-0.406228	0.266816
IL16	-4.64058	2.22964	-2.08132	0.0401531	-9.0682	-0.212964
BMI	-1.17907	0.345731	-3.41037	0.000961315	-1.86562	-0.492516
Age	-0.17349	0.164003	-1.05785	0.292865	-0.499168	0.152187
CEACAM8	-5.61618	2.34195	-2.39807	0.0184787	-10.2668	-0.965519
BMI	-1.17997	0.340235	-3.46812	0.000795729	-1.85561	-0.504335
Age	-0.196701	0.161024	-1.22156	0.22496	-0.516463	0.123061
MMP7	-10.6448	4.34379	-2.45057	0.0161328	-19.2707	-2.01887
BMI	-1.33817	0.330559	-4.04819	0.000106713	-1.99459	-0.681741
Age	-0.0365055	0.179114	-0.203812	0.838946	-0.39219	0.319179
`IgG Fc receptor II-b`	-2.5354	1.50416	-1.68558	0.0952286	-5.52237	0.451578
BMI	-1.26856	0.341222	-3.71769	0.00034339	-1.94616	-0.590958
Age	-0.238362	0.162739	-1.46469	0.146378	-0.561529	0.084805
ACE2	-7.32644	2.4872	-2.94566	0.00407182	-12.2655	-2.38735
BMI	-1.29173	0.327038	-3.94979	0.000152096	-1.94116	-0.642298
Age	-0.167733	0.159537	-1.05138	0.29581	-0.484541	0.149075
hOSCAR	-20.8052	4.99971	-4.16129	7.05499e-05	-30.7337	-10.8768
BMI	-1.16887	0.316662	-3.69121	0.000376075	-1.79769	-0.540038
Age	-0.212093	0.151748	-1.39767	0.165538	-0.513433	0.0892477
CD4	-0.76788	3.18356	-0.241202	0.810125	-7.12057	5.58481
TFF3	3.03399	2.65355	1.14337	0.25582	-2.23544	8.30342
BMI	-1.37142	0.338401	-4.05264	0.000105003	-2.04342	-0.69942
Age	-0.265924	0.166484	-1.59729	0.113594	-0.596528	0.0646814
GRN	7.54155	3.46636	2.17564	0.0321172	0.658042	14.425
BMI	-1.40894	0.332856	-4.23289	5.41012e-05	-2.06992	-0.747954
Age	-0.195136	0.162084	-1.20392	0.231675	-0.517003	0.12673
TIMP4	8.9005	2.65444	3.35306	0.00115731	3.6293	14.1717
BMI	-1.65063	0.332441	-4.96519	3.10075e-06	-2.3108	-0.990472
Age	-0.288953	0.156896	-1.84169	0.0687079	-0.600516	0.0226106
CCL24	1.68781	1.55331	1.08658	0.280029	-1.39677	4.77238
BMI	-1.38653	0.338901	-4.09124	9.12322e-05	-2.05952	-0.713536
Age	-0.203017	0.166498	-1.21933	0.225801	-0.533649	0.127616
`IGFBP-1`	4.93732	1.38671	3.56047	0.000585617	2.18359	7.69104
BMI	-1.04162	0.332857	-3.12933	0.0023406	-1.70261	-0.380632
Age	-0.400744	0.16193	-2.4748	0.0151428	-0.722304	-0.0791835
GP6	5.59513	2.35601	2.37483	0.0196107	0.916562	10.2737
BMI	-1.30043	0.332247	-3.91405	0.000172759	-1.96021	-0.640655
Age	-0.224213	0.160433	-1.39755	0.165573	-0.542802	0.0943752
SCGB3A2	5.74419	2.29311	2.50497	0.0139862	1.19052	10.2979
BMI	-1.14391	0.34214	-3.34339	0.00119387	-1.82333	-0.464486
Age	-0.259888	0.160224	-1.62203	0.108182	-0.57806	0.0582845
`IGFBP-2`	9.28756	1.98421	4.68073	9.69868e-06	5.34731	13.2278
BMI	-1.02215	0.315537	-3.23942	0.00166177	-1.64875	-0.395561
Age	-0.442035	0.155143	-2.84921	0.00539633	-0.750119	-0.133952
GT	2.945	2.23464	1.31789	0.190779	-1.49255	7.38255
BMI	-1.33812	0.338598	-3.95193	0.000150935	-2.01051	-0.665728
Age	-0.265646	0.165481	-1.60529	0.11182	-0.594258	0.0629673
CCL3	-10.0278	2.89722	-3.46117	0.00081411	-15.7811	-4.27447
BMI	-1.24152	0.32294	-3.84443	0.000220964	-1.88281	-0.600224
Age	-0.140408	0.157771	-0.88995	0.375789	-0.45371	0.172894

## Sheet: Table S6
Table S6: Summary statistics linear regression of individual proteins to HOMA-IR the MPS cohort (total group n = 97)
term	estimate	std,error	statistic	p,value	conf,low	conf,high
ADM	0.642559	0.406957	1.57894	0.117674	-0.165352	1.45047
PGF	1.15137	0.621299	1.85316	0.0669635	-0.0820685	2.3848
SRC	0.0253554	0.269769	0.0939893	0.925316	-0.510203	0.560914
`IL-1ra`	0.710648	0.265094	2.68074	0.00866129	0.184369	1.23693
TNFRSF10A	1.51835	0.612319	2.47967	0.0149117	0.302744	2.73396
TNFRSF11A	1.348	0.525499	2.56518	0.0118775	0.304753	2.39125
TIE2	1.20331	0.768483	1.56582	0.120716	-0.322326	2.72894
IL1RL2	0.137047	0.572591	0.239345	0.811354	-0.99969	1.27378
GIF	-0.080363	0.275125	-0.292096	0.77085	-0.626555	0.465829
`FGF-21`	0.311483	0.214398	1.45283	0.149567	-0.11415	0.737117
IL18	0.898431	0.335545	2.67753	0.00873868	0.23229	1.56457
KIM1	0.466235	0.354472	1.31529	0.191577	-0.23748	1.16995
VSIG2	0.387772	0.464537	0.834749	0.405954	-0.534451	1.31
IL16	0.629881	0.323434	1.94748	0.05443	-0.012217	1.27198
CEACAM8	0.842019	0.344041	2.44744	0.0162247	0.159011	1.52503
MMP7	1.12931	0.595759	1.89558	0.0610553	-0.0534216	2.31204
`IgG Fc receptor II-b`	0.218242	0.226342	0.964216	0.337386	-0.231103	0.667588
ACE2	0.849916	0.379497	2.23958	0.0274503	0.0965187	1.60331
hOSCAR	2.4573	0.775269	3.16961	0.00205448	0.918196	3.99641
CD4	1.17148	0.644594	1.8174	0.072309	-0.108199	2.45116
TFF3	0.0497693	0.398822	0.124791	0.900953	-0.741992	0.841531
GRN	-0.146665	0.533966	-0.274671	0.784165	-1.20672	0.913391
TIMP4	0.0395172	0.411223	0.0960967	0.923646	-0.776864	0.855899
CCL24	-0.106334	0.232831	-0.4567	0.648929	-0.568562	0.355894
`IGFBP-1`	-0.777756	0.18817	-4.13327	7.70669e-05	-1.15132	-0.404192
GP6	-0.10075	0.366003	-0.275271	0.783706	-0.827358	0.625858
SCGB3A2	-0.818701	0.334064	-2.45073	0.016086	-1.4819	-0.1555
`IGFBP-2`	-0.99987	0.29145	-3.43067	0.000892684	-1.57847	-0.421268
GT	-0.342789	0.334685	-1.02422	0.308335	-1.00722	0.321644
CCL3	1.00433	0.44582	2.25277	0.0265747	0.119267	1.8894

## Sheet: Table S7
Table S7: Summary statistics linear regression of individual proteins to fasting glucose the 300OB cohort (total group n = 282)
biomarker	estimate	std,error	statistic	p,value	conf,low	conf,high
ADM	0.170522	0.215422	0.791571	0.429281	-0.25353	0.594574
PGF	1.09383	0.311848	3.50759	0.000526576	0.479969	1.7077
SRC	-0.00936029	0.134344	-0.0696742	0.944503	-0.273812	0.255091
`IL-1ra`	0.500996	0.104379	4.79975	2.58861e-06	0.295527	0.706464
TNFRSF10A	1.14304	0.233945	4.88594	1.7347e-06	0.682526	1.60355
TNFRSF11A	0.839607	0.173462	4.84029	2.1458e-06	0.498152	1.18106
TIE2	0.922995	0.342307	2.6964	0.00743397	0.249174	1.59682
IL1RL2	0.283338	0.193867	1.46151	0.144998	-0.0982838	0.66496
GIF	0.216215	0.0722448	2.99282	0.00301069	0.0740035	0.358427
`FGF-21`	0.316401	0.0711039	4.44984	1.24154e-05	0.176435	0.456367
IL18	0.223331	0.13087	1.70652	0.0890206	-0.034282	0.480944
KIM1	0.61019	0.103151	5.91549	9.62868e-09	0.40714	0.81324
VSIG2	0.4812	0.128887	3.73351	0.000228718	0.22749	0.73491
IL16	0.243383	0.216079	1.12636	0.260976	-0.181962	0.668728
CEACAM8	0.0588856	0.146799	0.40113	0.688631	-0.230085	0.347856
MMP7	0.267267	0.103059	2.59335	0.0100042	0.0643993	0.470135
ACE2	0.639975	0.103754	6.16819	2.40876e-09	0.435738	0.844213
hOSCAR	0.96323	0.370768	2.59793	0.00987494	0.233384	1.69308
CD4	0.470657	0.225406	2.08804	0.0376975	0.026952	0.914363
TFF3	0.619349	0.179262	3.455	0.000635569	0.266477	0.972221
GRN	0.914491	0.225262	4.05968	6.38217e-05	0.471069	1.35791
TIMP4	0.0572842	0.164018	0.349255	0.72716	-0.265581	0.380149
CCL24	0.276064	0.0817727	3.376	0.000839576	0.115097	0.437032
`IGFBP-1`	0.0207229	0.082655	0.250715	0.802218	-0.141981	0.183427
GP6	0.0978794	0.12476	0.784544	0.433384	-0.147706	0.343465
SCGB3A2	0.0816001	0.0936506	0.871325	0.384323	-0.102749	0.265949
`IGFBP-2`	-0.328983	0.105215	-3.12676	0.00195347	-0.536097	-0.12187
GT	-0.0610196	0.127836	-0.477328	0.633501	-0.312661	0.190622
CCL3	0.449752	0.128126	3.51022	0.000521603	0.197538	0.701965

## Sheet: Table S8
Table S8: Summary statistics linear regression of individual proteins to fasting glucose the 300OB cohort (MetSyn group n = 156)
biomarker	estimate	std,error	statistic	p,value	conf,low	conf,high
ADM	0.072872	0.330624	0.220408	0.825846	-0.580271	0.726015
PGF	1.30436	0.467581	2.78959	0.00594443	0.380659	2.22806
SRC	-0.266074	0.213148	-1.24831	0.213813	-0.687146	0.154997
`IL-1ra`	0.441155	0.159182	2.77138	0.00627014	0.126692	0.755618
TNFRSF10A	1.20719	0.358524	3.36712	0.000959393	0.498934	1.91545
TNFRSF11A	0.95893	0.242469	3.95486	0.000116486	0.479936	1.43792
TIE2	1.32501	0.525146	2.52312	0.0126462	0.287589	2.36243
IL1RL2	0.128754	0.311962	0.412724	0.680383	-0.487523	0.745031
GIF	0.21309	0.102676	2.07535	0.0396167	0.0102539	0.415926
`FGF-21`	0.313655	0.113435	2.76506	0.00638694	0.0895655	0.537744
IL18	0.0932232	0.20357	0.457942	0.64764	-0.308927	0.495373
KIM1	0.654807	0.160979	4.06765	7.55963e-05	0.336794	0.972819
VSIG2	0.53518	0.18374	2.9127	0.00411646	0.172203	0.898157
IL16	0.481911	0.313932	1.53508	0.126816	-0.138258	1.10208
CEACAM8	-0.0337629	0.216961	-0.155618	0.876538	-0.462367	0.394841
MMP7	0.131349	0.160729	0.817211	0.41507	-0.186168	0.448867
ACE2	0.624895	0.158503	3.94247	0.000122086	0.311774	0.938017
hOSCAR	1.18195	0.585914	2.01728	0.0454037	0.024485	2.33942
CD4	0.0986962	0.325661	0.303064	0.76225	-0.544643	0.742035
TFF3	0.727219	0.24741	2.93933	0.00379604	0.238464	1.21597
GRN	1.27255	0.325527	3.9092	0.000138426	0.629475	1.91563
TIMP4	0.256692	0.246017	1.04339	0.298402	-0.229311	0.742695
CCL24	0.329561	0.121242	2.7182	0.00731661	0.0900483	0.569073
`IGFBP-1`	0.300769	0.1361	2.20992	0.0285865	0.0319054	0.569632
GP6	-0.00911715	0.181904	-0.0501206	0.960091	-0.368467	0.350233
SCGB3A2	0.161244	0.149359	1.07957	0.282021	-0.133813	0.456302
`IGFBP-2`	-0.113067	0.167132	-0.676515	0.499728	-0.443235	0.2171
GT	-0.0511772	0.191185	-0.267684	0.789301	-0.428862	0.326507
CCL3	0.293017	0.201186	1.45645	0.147305	-0.104424	0.690458

## Sheet: Table S9
Table S9: Summary statistics linear regression of individual proteins to fasting glucose the 300OB cohort (non-Metsyn group n = 126)
biomarker	estimate	std,error	statistic	p,value	conf,low	conf,high
ADM	-0.282124	0.156942	-1.79763	0.074669	-0.592756	0.0285084
PGF	-0.00307818	0.239898	-0.0128312	0.989783	-0.477904	0.471748
SRC	0.23449	0.0887067	2.64344	0.00926645	0.0589152	0.410066
`IL-1ra`	0.00192951	0.0930169	0.0207436	0.983484	-0.182177	0.186036
TNFRSF10A	-0.0197825	0.193379	-0.102299	0.918684	-0.402534	0.362969
TNFRSF11A	-0.145385	0.157135	-0.925223	0.356647	-0.456399	0.165629
TIE2	-0.246813	0.247389	-0.997672	0.320381	-0.736466	0.242839
IL1RL2	0.234445	0.130353	1.79854	0.0745242	-0.0235601	0.49245
GIF	0.0107162	0.0615344	0.174149	0.862032	-0.111078	0.13251
`FGF-21`	-0.0236131	0.0570074	-0.414211	0.679436	-0.136447	0.0892206
IL18	-0.0423232	0.0977013	-0.43319	0.66563	-0.235701	0.151055
KIM1	-0.0247515	0.0897679	-0.275728	0.783216	-0.202427	0.152924
VSIG2	-0.0456198	0.109764	-0.415618	0.678408	-0.262873	0.171633
IL16	-0.319854	0.164129	-1.94879	0.0535785	-0.644712	0.00500374
CEACAM8	-0.0966551	0.112336	-0.860411	0.391223	-0.318999	0.125689
MMP7	0.136349	0.0763028	1.78694	0.0763896	-0.0146757	0.287374
ACE2	0.135805	0.0915028	1.48417	0.140302	-0.0453041	0.316915
hOSCAR	0.142252	0.259538	0.548098	0.58461	-0.371446	0.65595
CD4	-0.349743	0.214657	-1.62931	0.105784	-0.774609	0.0751226
TFF3	-0.100705	0.158905	-0.633741	0.527417	-0.415223	0.213813
GRN	-0.0588916	0.177427	-0.33192	0.74051	-0.410069	0.292286
TIMP4	-0.249642	0.11792	-2.11704	0.0362542	-0.483039	-0.016245
CCL24	0.0246414	0.0632019	0.389885	0.697291	-0.100453	0.149736
`IGFBP-1`	-0.0355612	0.0554045	-0.641847	0.522157	-0.145222	0.0740998
GP6	0.141779	0.0961294	1.47488	0.14278	-0.0484881	0.332046
SCGB3A2	0.0227685	0.0634095	0.35907	0.720153	-0.102737	0.148274
`IGFBP-2`	-0.0695523	0.0863778	-0.805211	0.42224	-0.240518	0.101414
GT	-0.0650685	0.0943116	-0.689931	0.491527	-0.251738	0.121601
CCL3	0.129956	0.100539	1.29259	0.198558	-0.0690398	0.328951

[truncated: 12 more sheets: Table 10, Table S11, Table S12, Table S13, Table S14, Table S15, Table S16, Table S17, Table S18, Table S19, Table S20, Table S21]
